# Supplementary material for: Endolysosomal Mesoporous Silica Nanoparticle Trafficking along Microtubular Highways
Source: Pharmaceutics. 2021 Dec 27;14(1):56. doi: 10.3390/pharmaceutics14010056 (PMC8781846; doi:10.3390/pharmaceutics14010056)
Supplement: Supplementary file 1 [file pharmaceutics-14-00056-s001.zip]

Archive with 1 entries (1 files):
- pharmaceutics-1482904-supplementary.pdf
